# Supplementary material for: Data collected in an integrated ecological survey of rotifer communities and corresponding environmental variables in the highly polluted Haihe River Basin, China
Source: Data Brief. 2018 Jan 3;17:141–7. doi: 10.1016/j.dib.2017.12.062 (PMC5767906; doi:10.1016/j.dib.2017.12.062)
Supplement: Table S1 — Supplementary material [file mmc2.xlsx]

## Sheet: Sheet1
Table S1 The nine environmental variables measured in each sampling site in the Haihe River Basin.
ID	T (℃)	SD （cm）	TP (mg/L)	SRP (mg/L)	TN (mg/L)	NO3-N (mg/L)	NH4-N (mg/L)	Protozoa (ind./L)	Crustacean (ind./L)
I_101	24	55	1.48	1.29	6.7	0.61	4.64	450	55.45
I_103	22.5	70	0.11	0	6.33	0.71	2.95	7350	0
I_128	22.5	38	0.05	0.03	3.35	0.47	2.18	4950	7.75
I_129	20	65	0.06	0.03	3.6	0.62	2.44	19650	8.7
I_132	24	60	0.03	0	0.59	0.15	0.36	150	13.8
I_136	20.5	3000	0.01	0.01	2.82	0.21	2.28	150	1.85
I_138	17	15	0.04	0	8.32	0.81	7.04	300	0.85
I_144	18	2000	0.01	0	4.08	0.07	3.24	450	36
I_40	22	22	0.65	0.51	6.79	0.77	4	5100	3.1
I_43	24	90	0.28	0.17	9.55	0.56	8.24	4500	10.15
I_44	25	45	1.87	1.42	14.09	1.47	4.93	0	1
I_45	26	42	0.45	0.31	6.61	0.6	4.57	24600	14.9
I_46	26	55	1.01	0.66	7.45	0.6	6.26	10800	201.7
I_47	26	42	0.59	0.32	11.13	0.61	9.53	150	1.75
I_48	28	30	0.47	0.29	4.75	0.71	1.99	4500	63.2
I_49	28	30	0.12	0.1	24.77	6.04	6.5	0	25.2
I_50	28	12	0.24	0	7.92	0.65	4.1	2400	0
I_51	28	20	1.99	1.2	6.23	0.6	4.57	6600	28.6
I_52	28	20	1.63	1.34	7.89	0.59	6.34	8550	78
I_54	20.5	25	0.28	0	3.81	0.54	2.25	450	0
I_55	28	23	1.74	1.12	12.1	0.76	8.48	5400	0.5
I_56	28	35	0.76	0.66	7.7	0.74	4.15	9150	27.1
I_57	27	48	1.18	0.78	10.12	0.63	7.95	1650	14.2
I_58	27	50	0.53	0.45	5.51	0.64	4.49	5400	61.85
I_59	28	32	0.6	0.53	6.42	0.6	3.5	900	42.95
I_60	27	31	0.66	0.54	5.94	0.6	4.57	600	113.2
I_61	28	18	0.81	0.67	6.83	0.61	4.68	16650	0
I_90	21	18	4.12	2.41	27.02	4.47	4.56	2400	0.25
II_104	23	60	0.71	0.55	7.73	0.8	2.75	1050	0
II_105	24	60	2.23	1.49	16.47	0.61	4.57	21900	144.6
II_106	24	64	2.4	2.03	15.24	1.01	1.55	750	161.75
II_107	26	60	2.08	1.97	18	1.37	2.74	7950	233.7
II_108	25	50	2	1.5	23.29	1.44	5.64	2850	61.95
II_120	21.5	35	1.28	1.15	12.63	0.63	10.74	2250	148.8
II_125	23.5	20	2.57	1.49	16.88	0.76	13.01	11850	60.25
II_126	24	25	4.18	1.86	22.37	1	3.51	2400	10.8
II_127	24	40	2.6	1.2	14.31	0.58	9.08	28050	158.9
II_161	21	50	0.32	0.13	7.37	0.78	4.16	6750	4.2
II_162	21	35	1.02	0.03	6.78	0.26	3.42	12450	9.5
II_187	11.5	30	0.3	0	2.56	0	2.18	1350	16
II_63	28	38	0.27	0.19	3.28	0.81	0.52	13350	4.05
II_64	28	30	0.24	0.17	3.63	0.61	1.75	300	4.1
II_65	26	85	0.17	0	1.79	0.84	0.45	750	67.1
II_67	28.5	20	0.7	0.47	5.88	0.59	3.9	1050	0
II_68	28	20	0	0.45	5.8	0.62	4.38	2100	26.9
II_69	29	35	0.52	0.29	6.53	0.98	3.17	22200	20.25
II_70	29	28	0.65	0.4	7.18	1.44	0.07	6000	31.35
II_74	23	35	3.11	1.72	9.23	0.66	2.07	1800	2.4
II_75	26	60	0.83	0.56	4.16	0.57	2.33	5850	512.85
II_78	26	20	0.19	0.09	4.19	0.67	0.66	600	6.1
II_82	25	20	4.65	3.26	23.4	4.17	0.25	300	12.4
II_84	28	30	3.94	2.81	25.25	5.59	0.15	1350	2.2
II_85	27	30	3.66	2.48	29.99	5.27	0.1	300	0.15
II_86	27	18	6.38	5.16	26.27	6.33	16.54	300	0.05
II_88	27	15	4.7	3.38	24.65	5.36	1.56	53100	53.9
II_9	30	48	1.02	0.83	6.33	0.6	1.89	150	570.85
III_100	24	40	3.51	1.96	17.05	0.58	3.58	0	90.7
III_11	29.5	37	0.57	0.52	2.74	0.34	2.16	750	6.05
III_110	22	500	0.26	0.15	14.79	1.98	1.25	84000	0
III_111	23	500	0.36	0.29	14.86	1.61	1.29	150	63.5
III_112	24.5	50	1.37	1.1	5.27	0.57	3.5	7200	12.35
III_113	24	30	1.02	0.92	5.63	0.59	2.61	4650	276.05
III_114	24	28	1.39	1.12	12.21	0.59	10.64	14400	141.85
III_115	23.8	30	1.48	1.59	12.28	0.6	10.34	450	128.9
III_116	23	65	1.6	1.43	12.57	0.58	10.89	2100	111
III_117	23	55	1.99	1.28	13.09	0.59	11.4	900	360.25
III_118	23	58	2.22	1.28	16.21	0.72	6.09	6900	430.2
III_119	23.5	30	1.26	1.08	12.31	0.8	5.24	1800	162.25
III_121	21	40	1.89	1.14	13.08	0.59	10.19	2850	38.9
III_122	23.5	20	1.9	1.16	12.81	0.6	9.49	2550	166.15
III_123	24	50	1.42	1.21	14.54	0.62	11.52	600	51.85
III_124	24	40	2.41	1.41	15.81	0.6	11.59	2250	70.75
III_15	29.5	50	0.12	0.03	5.4	3.91	1	2700	138.9
III_16	22	42	0.05	0	2.23	0.55	1.02	2550	0.55
III_23	24	45	0.92	0.9	9.66	4.35	4.52	1500	0.3
III_29	21	55	0.69	0.59	5.57	1.05	3.76	450	145
III_3	31	32	2.02	0.04	15.33	0.38	5.23	6900	90.8
III_31	31	51	0.86	0.8	4.15	0.94	3.15	1050	343.2
III_32	31	52	0.37	0.35	2.01	0.47	1.06	600	556.25
III_4	31	25	1.95	0.35	13.39	2.31	4.66	900	8.4
III_7	22	100	0.07	0.04	1.79	0.84	0.91	8400	5.4
III_71	30	38	0.33	0.21	3.51	0.78	1.53	1350	15.6
III_72	29	30	0.32	0.2	4.82	1.03	1.46	13650	28.6
III_73	29	15	1.59	1.27	7.72	1.04	0.19	1050	79.5
III_79	26	22	0.07	0	2.56	0.87	0.57	5550	19.7
III_80	26	80	3.07	1.96	11.48	0.89	2.66	750	216.45
III_92	21	16	0.87	0.8	20.82	3.52	0.22	450	7.35
III_93	23	30	4.55	3.24	24.99	4.12	0.08	0	0.1
III_94	23	20	4.83	3.2	24.99	4.43	19.52	750	29.15
III_95	22	20	1.09	0.82	11.41	0.62	2.36	2850	198.85
III_96	21	28	3.89	2.37	23.65	3.91	0.22	1950	13.8
III_97	22	40	0.89	0.76	9.6	0.93	4.27	13500	19.2
III_98	22.5	35	1.38	1.28	12.12	0.57	2.1	3450	1.75
III_99	23	15	3.57	2.58	13.4	0.65	3.77	10650	30.25
