# Supplementary material for: Data collected in an integrated ecological survey of rotifer communities and corresponding environmental variables in the highly polluted Haihe River Basin, China
Source: Data Brief. 2018 Jan 3;17:141–7. doi: 10.1016/j.dib.2017.12.062 (PMC5767906; doi:10.1016/j.dib.2017.12.062)
Supplement: Table S2 — Supplementary material [file mmc3.xlsx]

## Sheet: Sheet2
Table S2 The surveyed community composition of rotifer in each of sampling site in Haihe River Basin
species	I_101	I_103	I_128	I_129	I_132	I_136	I_138	I_144	I_40	I_43	I_44	I_45	I_46	I_47	I_48	I_49	I_50	I_51	I_52	I_54	I_55	I_56	I_57	I_58	I_59	I_60	I_61	I_90	II_104	II_105	II_106	II_107	II_108	II_120	II_125	II_126	II_127	II_161	II_162	II_187	II_63	II_64	II_65	II_67	II_68	II_69	II_70	II_74	II_75
Asplanchna brightwel	0	0	0	0	0	0	0	0	0	0	0	0	0	0	0	0	0	15	0	0	0	0	30	0	0	0	0	0	0	0	0	15	0	0	0	90	0	0	180	0	0	0	0	0	0	0	0	0	0
Asplanchna priodonta	0	0	15	0	30	0	0	0	0	0	0	0	0	0	0	0	0	0	0	0	0	0	0	0	0	0	15	0	0	0	0	0	0	0	0	0	0	0	0	0	0	0	0	0	0	0	0	0	0
Asplanchna sp.	0	90	0	0	0	0	0	0	0	0	45	0	0	0	0	0	0	0	0	0	0	0	0	15	0	0	0	0	270	0	0	0	0	0	195	0	15	0	0	0	0	0	0	0	75	0	0	0	0
Harringia cupoda	0	0	0	0	0	0	0	0	0	0	0	0	0	0	0	0	0	0	0	0	0	0	0	0	0	0	0	0	0	0	0	0	0	0	0	0	0	0	0	0	0	0	0	0	0	45	0	0	0
Anuraeopsis fissa	0	345	225	0	0	0	0	0	0	15	0	0	0	165	0	0	0	0	0	0	0	0	0	0	45	0	210	0	0	0	0	0	0	0	0	60	0	0	0	0	0	0	0	165	0	825	0	0	0
Brachionus angularis	0	30	0	0	0	0	0	0	720	90	45	90	0	0	75	0	0	0	165	0	240	45	405	45	195	0	450	0	1035	360	45	450	75	15	90	75	0	75	570	15	15	0	0	0	0	1785	450	0	0
Brachionus bidentata	0	0	0	0	0	0	0	0	0	0	0	0	0	0	0	0	0	0	0	0	0	0	0	0	0	0	0	0	0	0	0	0	0	0	0	0	0	0	0	0	0	0	0	0	0	0	0	0	0
Brachionus budapesllensis	0	0	0	0	0	0	0	0	30	0	0	0	0	0	45	0	0	0	45	0	0	0	15	465	45	60	30	0	90	0	0	0	15	0	0	0	0	0	0	0	60	0	0	0	0	15	0	0	0
Brachionus calyciflorus	0	30	0	0	0	0	0	0	45	15	30	0	0	0	30	0	0	0	0	0	150	0	30	0	105	15	1890	0	990	75	30	30	0	15	840	795	0	360	690	0	120	0	45	0	0	2340	840	0	0
Brachionus capsuliflorus	0	0	15	0	0	0	0	0	15	0	60	0	0	0	15	45	0	15	0	0	45	15	15	135	0	0	195	0	0	0	0	0	0	0	0	0	0	0	0	0	30	0	0	0	0	45	0	15	0
Brachionus caudatus	0	0	0	0	0	0	0	0	0	0	0	0	0	0	0	0	0	0	0	0	0	0	0	0	0	0	0	0	0	0	0	0	0	0	0	0	0	0	0	0	0	0	0	0	0	210	0	0	0
Brachionus dimidiatus	0	150	0	0	0	0	0	0	0	0	0	0	0	0	0	0	0	0	0	0	0	0	0	0	0	0	0	0	0	0	0	0	0	0	0	0	0	0	0	0	0	0	0	0	0	0	0	0	0
Brachionus diversicornis	0	0	0	0	0	0	0	0	0	0	0	0	0	0	0	0	0	0	0	0	0	0	0	0	0	0	0	0	0	0	0	0	0	0	0	0	0	0	0	0	0	0	0	0	0	180	0	0	0
Brachionus forficula	0	0	0	0	0	0	0	0	0	0	0	0	0	0	0	0	0	0	0	0	0	0	0	0	0	0	45	0	0	0	0	0	0	0	0	0	0	0	0	0	0	0	0	0	0	0	0	0	0
Brachionus urceus	0	15	0	0	0	0	0	0	45	0	45	210	0	0	225	0	0	15	45	0	90	30	45	90	675	150	7560	0	555	180	0	0	15	90	120	135	525	0	0	0	0	0	0	0	15	0	180	150	0
Colurella obtusa	0	0	120	0	0	0	0	0	0	0	0	0	0	0	0	0	0	0	0	0	0	0	0	0	0	0	0	0	0	0	0	0	0	0	0	0	0	0	0	0	0	0	0	675	0	15	0	0	0
Colurella sp.	0	0	0	135	0	0	0	0	0	0	0	0	0	0	0	0	0	0	0	0	0	0	0	0	0	240	0	0	0	0	0	0	0	0	0	0	0	0	0	0	780	0	0	0	0	0	45	0	0
Epiphanes senta	0	0	0	0	0	0	0	0	0	0	0	0	0	0	0	0	0	0	0	0	0	0	0	0	0	0	0	0	0	0	0	0	0	0	0	0	0	0	0	0	0	0	0	0	0	0	0	0	0
Euchlanis dilatata	0	0	0	0	0	0	0	0	0	0	0	0	0	0	0	0	90	0	0	0	0	0	0	0	0	0	0	60	0	0	0	0	0	0	0	0	0	0	0	0	0	0	0	135	0	0	0	0	0
Euchlanis propatula	0	0	0	0	0	0	0	0	0	60	0	0	0	0	0	0	0	15	0	0	0	0	0	0	0	0	0	0	0	0	0	0	0	0	0	0	0	0	0	0	0	0	0	0	0	0	0	0	0
Euchlanis sp.	0	0	0	120	0	0	0	0	15	0	30	0	0	0	0	0	0	0	15	45	0	30	0	0	0	0	0	0	0	0	0	0	0	0	15	0	0	0	0	0	0	0	0	0	0	0	0	0	0
Eudactylota eudactylota	0	0	15	30	0	0	0	0	0	0	0	0	0	0	0	0	0	0	0	0	0	0	0	0	0	0	0	0	0	0	0	0	0	0	0	0	0	0	0	0	0	0	0	0	0	0	0	0	0
Keratella cochlearis	0	0	0	30	0	15	0	45	0	0	0	0	0	0	0	0	0	0	0	0	0	0	0	0	0	0	0	0	0	0	0	0	0	0	0	0	0	0	0	0	0	0	0	0	0	0	0	0	0
Keratella quadrala	0	0	0	0	0	0	0	0	0	0	0	0	0	0	0	0	0	0	0	0	0	0	0	0	0	0	0	0	0	0	0	0	0	0	0	0	0	0	0	15	0	0	0	0	0	0	0	0	0
Keratella ticinensis	15	1020	75	75	30	0	0	0	0	0	0	0	0	0	0	0	0	0	0	0	0	0	0	0	0	0	0	0	0	0	0	0	0	0	0	0	0	45	270	0	0	0	0	15	0	90	0	0	0
Keratella valga	0	0	0	0	0	0	15	0	0	15	0	0	0	0	450	0	0	0	0	0	0	0	0	60	0	0	90	0	0	0	0	0	0	15	0	0	0	30	30	0	45	0	15	0	0	225	30	0	0
Lepadella acuminata	0	0	0	0	0	0	0	0	0	0	0	0	0	0	0	0	0	0	0	0	0	0	0	0	0	0	0	0	0	0	0	0	15	0	0	0	0	0	0	0	0	0	0	0	0	0	0	0	0
Lepadella apsida	0	0	45	0	0	0	0	0	0	0	0	0	0	0	0	0	0	0	0	0	0	0	0	0	0	0	0	0	0	0	0	0	0	0	0	0	0	0	0	0	0	0	0	0	0	0	0	0	0
Lepadella cristata	0	0	0	0	0	0	0	0	0	30	0	0	0	0	0	0	0	0	0	0	0	0	0	0	0	0	0	0	0	0	0	0	0	0	0	0	0	0	0	0	0	0	0	0	0	0	0	30	0
Lepadella patella	30	0	15	0	0	0	0	0	0	0	0	0	0	0	0	0	0	0	0	0	0	0	0	0	0	0	0	0	0	0	0	0	0	0	0	0	0	0	0	0	0	15	0	360	0	0	0	0	0
Lepadella sp.	0	0	0	90	90	0	0	0	0	0	15	0	0	0	0	0	0	0	0	0	0	0	0	0	0	0	0	0	0	0	0	0	0	0	0	0	0	0	0	0	0	0	0	0	0	0	0	0	0
Microcodides chlaena	0	0	0	45	0	0	0	0	0	0	0	0	0	0	0	0	0	0	0	0	0	0	0	0	0	0	0	0	0	0	0	0	0	0	0	0	0	0	0	0	0	0	0	0	0	0	0	0	0
Mytilina ventralis	0	0	0	0	0	0	0	0	0	0	0	0	0	0	0	0	0	0	0	0	0	0	0	0	0	0	0	0	0	0	0	0	0	0	0	0	0	0	0	0	0	0	0	90	0	0	0	0	0
Platyias militaris	0	0	0	0	0	0	0	0	0	0	0	0	0	0	0	0	0	0	0	0	0	0	0	0	0	0	0	0	0	0	0	0	0	0	0	0	0	0	0	0	0	0	0	15	0	0	0	0	0
Dicranophorus prionacis	0	0	0	0	0	0	0	0	0	0	0	0	0	0	0	0	0	0	0	0	0	0	0	0	0	0	0	0	0	0	0	0	0	0	0	0	0	0	0	0	1500	0	0	0	0	0	30	0	0
Diurella bedens	0	0	0	0	0	0	0	45	0	0	0	0	0	0	0	0	0	0	0	0	0	0	0	0	0	0	0	0	0	0	0	0	0	0	0	0	0	0	0	0	0	0	0	0	0	0	0	0	0
Diurella tigris	0	30	0	0	0	0	0	0	0	0	0	0	0	0	0	0	0	0	0	0	0	0	0	0	0	0	0	0	0	30	0	0	0	0	0	0	0	0	0	0	0	0	0	0	0	0	0	0	0
Diurella weberi	0	0	15	0	0	0	0	0	0	0	0	0	0	0	0	0	0	0	0	0	0	0	0	0	0	0	0	0	0	0	0	0	0	0	0	0	0	0	0	0	0	0	0	0	0	0	0	0	0
Ascomopha sp.	0	1005	0	0	0	0	0	0	0	0	0	0	0	0	0	0	0	0	0	0	0	0	0	0	0	0	0	0	0	0	0	0	0	0	0	0	0	0	0	0	0	0	0	0	0	0	0	0	0
Chromogaster testudo	0	0	0	75	0	0	0	0	0	0	0	0	0	0	0	0	0	0	0	0	0	0	0	0	0	0	0	0	0	0	0	0	0	0	0	0	0	0	0	0	0	0	0	0	0	0	0	0	0
Gastropus hyplopus	0	0	15	0	0	0	0	0	0	0	0	0	0	0	0	0	0	0	0	0	0	0	0	0	0	0	0	0	0	0	0	0	0	0	0	0	0	0	0	0	0	0	0	0	0	0	0	0	0
Lecane glypta	0	0	0	0	0	0	0	0	0	0	0	0	0	0	0	0	0	0	0	0	0	0	0	0	0	0	0	0	0	0	0	0	0	0	0	0	0	0	0	0	0	0	0	0	0	0	0	0	0
Lecane luna	0	0	0	0	0	0	0	0	0	0	0	0	0	0	0	0	0	0	0	0	0	0	0	0	0	0	0	0	0	0	0	0	0	0	0	0	0	15	0	0	0	0	0	105	0	0	0	0	0
Lecane niothis	0	0	0	15	0	0	0	0	0	0	0	0	0	0	0	0	0	0	0	0	0	0	0	0	0	0	0	0	0	0	0	0	0	0	0	0	0	0	0	0	0	0	0	0	0	0	0	0	0
Lecana ohioensis	0	0	0	15	0	0	0	0	0	0	0	0	0	0	0	0	0	0	0	0	0	0	0	0	0	0	0	0	0	0	0	0	0	0	0	0	0	0	0	0	0	0	0	0	0	0	0	0	0
Lecane rotundata	0	0	0	0	0	0	0	0	0	0	0	0	0	0	0	0	0	0	0	0	0	0	0	0	0	0	0	0	0	0	0	0	0	0	0	0	0	0	0	0	0	0	0	60	0	0	0	0	0
Lecane sp.	0	0	0	0	0	15	0	0	0	0	0	0	0	0	0	0	0	0	0	0	0	0	0	0	0	0	0	0	0	0	0	0	0	0	0	0	0	0	0	0	0	0	0	0	0	0	0	0	0
Monostyla bulla	0	0	0	0	0	0	0	0	0	0	0	0	0	0	0	0	0	0	0	0	0	0	0	0	0	0	0	0	0	0	0	0	0	0	0	0	0	0	0	0	0	0	0	255	0	0	0	0	0
Monostyla closterocerca	0	0	0	0	0	0	0	0	0	0	0	0	0	0	0	0	0	0	0	0	0	0	0	0	0	0	0	0	0	0	0	0	0	0	0	0	0	0	0	0	0	0	0	0	0	0	0	0	0
Monostyla cornuta	0	0	0	45	0	0	0	0	0	0	0	0	0	0	0	0	0	0	0	0	0	0	0	0	0	0	0	0	0	0	0	0	0	0	0	0	0	0	0	0	0	0	0	0	0	0	0	0	0
Monostyla crenaa	0	0	0	0	0	0	0	0	0	0	0	0	0	0	0	0	0	0	0	0	0	0	0	0	0	0	0	0	0	0	0	0	0	0	0	0	0	0	0	0	0	0	0	30	0	0	0	0	0
Monostyla elachis	0	0	30	0	0	0	0	0	0	0	0	0	0	0	0	0	0	0	0	0	0	0	0	0	0	0	0	0	0	0	0	0	0	0	0	0	0	0	0	0	0	0	0	0	0	0	0	0	0
Monostyla furcata	0	0	0	0	0	0	0	0	0	0	0	0	0	0	0	0	0	0	0	0	0	0	0	0	0	0	0	0	0	0	0	0	0	0	0	0	0	0	0	0	0	0	0	0	0	0	0	0	0
Monostyla lunaris	0	0	0	105	0	0	0	0	0	30	0	0	0	0	0	0	0	0	0	0	0	0	0	0	0	0	0	0	0	0	0	0	0	0	0	0	0	0	0	0	0	0	0	0	0	0	0	0	0
Monostyla pyriformis	0	0	0	0	0	0	0	0	0	0	0	0	0	0	0	0	0	0	0	0	0	0	0	0	0	0	0	0	0	0	0	0	0	0	0	0	0	0	0	0	0	0	0	0	0	0	0	0	0
Lepadella quinquecostata	0	0	15	0	0	0	0	0	0	0	0	0	0	0	0	0	0	0	0	0	0	0	0	0	0	0	0	0	0	0	0	0	0	0	0	0	0	0	0	0	0	0	0	0	0	0	0	0	0
Monostyla thethis	0	0	240	15	0	0	0	0	0	0	0	0	0	0	0	0	0	0	0	0	0	0	0	0	0	0	0	0	0	0	0	0	0	0	0	0	0	0	0	0	0	0	0	0	0	0	0	0	0
Monostyla sp.	0	0	0	0	0	0	0	0	30	0	30	0	0	0	0	0	90	0	0	0	0	0	0	0	0	0	0	0	0	0	0	0	0	0	0	0	0	0	0	0	0	0	0	0	0	0	0	0	0
Cephalodella gibba	0	0	0	0	0	0	0	0	0	0	0	0	0	0	0	0	0	0	0	0	0	0	0	0	0	0	0	0	0	0	0	0	0	0	0	0	0	0	0	0	0	0	0	390	0	0	0	0	0
Cephalodella sp.	0	0	0	0	0	0	0	0	0	0	0	0	60	0	285	0	0	0	0	15	0	0	0	270	0	0	0	0	0	0	0	0	0	0	0	0	0	0	0	0	0	0	0	0	0	0	0	0	0
Eothinia elongata	15	0	0	0	0	0	0	0	0	0	0	0	0	0	0	0	0	0	0	0	0	0	0	0	0	0	0	0	0	0	0	0	0	0	0	0	0	0	0	0	0	0	0	0	0	0	0	0	0
Eosphora najas	0	0	0	0	0	0	0	0	0	0	0	0	0	0	0	0	0	0	0	0	0	0	0	0	0	0	0	0	0	0	0	0	0	0	0	0	0	0	15	0	0	0	0	0	0	0	0	0	0
Eosphora sp.	0	45	0	0	0	0	0	0	0	0	0	0	0	0	30	0	0	0	0	0	0	30	0	0	0	0	0	0	0	0	0	0	0	0	30	0	0	0	0	0	0	0	0	0	0	375	0	0	0
Monommata longiseta	0	0	0	0	0	0	0	0	0	0	0	0	0	0	0	0	0	0	0	0	0	0	0	0	0	0	0	0	0	0	0	0	0	0	0	0	0	0	0	0	0	0	0	15	0	0	0	0	0
Notommata sp.	0	0	15	0	30	0	0	0	0	0	0	0	0	0	0	0	0	0	0	0	0	0	0	0	0	0	0	0	0	0	0	0	0	0	0	45	0	15	0	0	0	0	0	0	0	0	0	0	0
Pleurotrocha petromyzon	0	0	0	0	0	0	0	0	0	0	0	0	0	0	0	0	0	15	0	0	0	0	0	0	0	0	0	0	0	0	0	0	0	0	0	0	0	0	0	0	0	0	0	0	0	0	0	0	0
Proales sp.	45	225	0	0	0	0	0	0	0	0	0	0	0	0	0	0	0	0	0	0	0	0	0	0	0	0	0	0	0	0	0	0	0	0	0	0	0	0	0	0	0	15	0	0	0	0	0	0	0
Resticula sp.	0	0	0	0	0	0	0	0	0	0	0	0	0	0	0	0	0	0	0	0	0	0	0	0	0	0	0	0	0	0	0	0	0	0	0	0	0	0	0	0	0	0	0	0	0	0	0	0	0
Scaridum longicaudum	0	0	0	0	0	0	0	0	0	0	0	0	0	0	15	0	0	0	0	0	0	0	0	0	0	0	0	0	0	0	0	0	0	0	0	0	0	0	0	0	0	0	0	75	0	0	0	0	0
Taphrocampa annulosa	0	0	0	0	0	0	0	0	0	0	0	0	0	0	0	0	0	0	0	0	0	0	0	0	0	0	0	0	0	0	0	0	0	0	0	0	0	0	0	0	0	0	0	0	15	0	0	0	0
Philodina megalotrocha	0	0	0	0	0	0	0	0	0	150	0	660	0	0	0	0	0	120	0	0	0	0	0	0	0	0	0	60	0	0	0	0	0	0	0	0	0	0	0	0	0	0	0	0	0	0	15	15	0
Philodina roseola	0	0	30	0	0	0	0	0	0	0	0	0	0	0	0	0	0	0	0	0	0	0	0	0	0	0	0	0	0	0	0	0	0	0	0	0	0	0	0	0	0	0	0	0	0	0	0	0	0
Philodina sp.	0	0	0	45	0	0	0	0	90	0	45	0	15	0	75	0	30	0	0	30	0	0	0	30	0	0	0	0	0	0	0	0	0	0	0	15	0	0	0	0	75	0	15	0	0	0	0	0	0
Rotaria citrina	0	0	0	0	0	0	0	0	0	0	0	0	0	0	0	0	0	0	0	0	0	0	0	0	0	0	0	0	0	0	0	0	0	0	0	0	0	0	15	0	0	0	0	0	0	0	0	0	0
Rotaria neplunia	0	0	0	0	0	0	0	0	0	0	0	0	0	0	0	0	15	0	0	0	0	0	0	0	0	0	0	0	0	0	0	0	0	0	0	0	0	0	0	0	0	0	0	0	0	0	0	0	0
Rotaria tardigrada	0	0	0	0	0	0	0	0	0	45	0	0	0	0	0	0	0	0	0	0	0	0	0	0	0	0	0	15	0	0	0	0	0	0	0	0	0	0	0	0	0	0	0	0	0	0	0	0	0
Polyarthra trigla	0	3450	3270	1485	1350	330	0	75	15	15	0	0	30	0	2400	60	0	0	0	0	0	0	75	270	45	0	105	0	2070	0	0	30	0	0	0	15	30	30	765	15	2850	15	330	60	0	2535	780	0	30
Synchacta sp.	0	0	270	0	270	15	0	0	0	0	0	0	0	0	0	0	0	0	0	0	0	0	0	0	0	0	0	0	0	0	0	0	0	0	0	0	0	0	240	0	0	0	0	0	0	0	15	0	0
Filinia brachiata	0	45	0	0	0	0	0	0	0	0	0	0	0	0	0	0	0	0	0	0	0	0	0	0	2265	0	2340	0	0	15	0	0	0	0	0	0	0	0	75	0	0	0	0	0	0	0	0	0	0
Filinia cornuta	0	0	0	0	0	0	0	0	0	0	0	480	0	0	0	0	0	0	0	0	0	0	0	0	0	0	0	0	0	0	0	0	0	0	0	0	0	0	0	0	0	0	0	0	0	120	0	0	0
Filinia longisela	0	225	0	0	0	0	0	0	0	0	0	0	0	0	0	0	0	0	0	0	0	0	0	0	0	0	0	0	0	600	0	435	0	0	2655	2235	30	15	240	0	0	0	0	0	0	0	0	0	0
Filinia maio	0	0	0	0	0	0	0	0	225	0	105	645	210	0	105	0	0	0	0	0	45	255	390	0	375	45	2010	0	150	0	120	165	0	0	0	0	0	0	0	0	150	0	15	0	0	300	60	45	0
Filinia minuta	0	0	0	0	0	0	0	0	0	15	0	0	0	0	0	0	0	0	0	0	0	0	0	0	0	0	0	0	0	0	0	0	0	0	0	0	0	0	0	0	0	0	0	0	0	90	0	0	0
Pedalia fennica	0	0	0	0	0	0	0	0	0	0	0	0	0	0	0	0	0	0	0	0	0	0	0	0	0	0	0	0	0	0	0	0	0	0	0	0	0	0	0	0	0	0	0	0	0	0	0	0	0
Pedalia mira	0	15	0	0	0	0	0	0	0	0	0	0	0	0	0	0	0	0	0	0	0	0	255	0	0	0	195	0	0	15	0	0	0	0	0	30	0	0	0	0	0	0	0	0	0	0	0	0	0
Pedalia sp.	0	0	0	0	0	0	0	0	90	0	15	0	0	0	300	0	0	0	0	0	0	0	0	0	0	0	0	0	0	0	0	0	0	0	0	0	0	0	0	0	0	0	0	0	0	0	0	0	0
Pompholyx sulcata	0	30	15	105	210	0	0	60	15	0	0	0	60	0	90	0	0	0	0	30	0	45	0	75	0	0	0	0	0	0	0	0	0	0	0	0	0	0	315	0	975	0	15	0	0	0	0	135	0
Testudupinella patina	0	0	0	0	0	0	0	0	0	30	0	0	0	0	0	0	0	0	0	0	0	0	0	0	0	0	0	0	0	0	0	0	0	0	0	0	0	0	0	0	0	0	0	15	0	0	0	0	0
Trichocerca cylindrica	0	0	75	180	0	0	0	0	0	0	0	0	0	0	0	0	0	0	0	0	0	0	0	0	0	0	0	0	0	0	0	0	0	0	0	0	0	0	0	0	0	0	0	0	0	0	0	0	0
Trichocerca pusilla	0	0	0	0	0	0	0	0	0	0	0	0	0	0	0	0	0	0	0	0	0	0	0	0	0	0	0	0	0	0	0	0	0	0	0	0	0	0	300	0	120	0	0	165	0	225	300	0	0
Trichocerca sp.	0	3330	750	630	0	15	0	0	0	30	0	0	0	0	135	0	0	0	0	0	0	0	105	420	15	0	240	0	1185	75	30	0	0	165	120	90	0	15	0	0	0	0	0	0	0	0	0	0	0
[truncated: 45 more columns]
